# Supplementary material for: Excessive Substitution of Fish Meal with Fermented Soybean Meal Induces Oxidative Stress by Impairing Glutathione Metabolism in Largemouth Bass (Micropterus salmoides)
Source: Antioxidants (Basel). 2023 Dec 11;12(12):2096. doi: 10.3390/antiox12122096 (PMC10740881; doi:10.3390/antiox12122096)
Supplement: Supplementary file 1 [file antioxidants-12-02096-s001.zip]

Archive with 1 entries (1 files):
- antioxidants-2706130-supplementary.pdf
